# Supplementary material for: Evolution of the Human Chromosome 13 Synteny: Evolutionary Rearrangements, Plasticity, Human Disease Genes and Cancer Breakpoints
Source: Genes (Basel). 2020 Apr 1;11(4):383. doi: 10.3390/genes11040383 (PMC7230465; doi:10.3390/genes11040383)
Supplement: Supplementary file 1 [file genes-11-00383-s001.zip]

Archive with 2 entries (2 files):
- Supp Table 1  Map List OMIM.doc
- Supp Table 2 Mittelman word.doc
